# Supplementary material for: Different Time Scale Distribution of Negative Air Ions Concentrations in Mount Wuyi National Park
Source: Int J Environ Res Public Health. 2021 May 10;18(9):5037. doi: 10.3390/ijerph18095037 (PMC8126208; doi:10.3390/ijerph18095037)
Supplement: Supplementary file 1 [file ijerph-18-05037-s001.zip]

Archive with 1 entries (1 files):
- ijerph-1137691-supplementary.pdf
